# Supplementary material for: Demography and health of Pugs under primary veterinary care in England
Source: Canine Genet Epidemiol. 2016 Jun 10;3:5. doi: 10.1186/s40575-016-0035-z (PMC4903005; doi:10.1186/s40575-016-0035-z)
Supplement: Additional file 1: — Mapping systems that linked disorder terms between diagnosis-level precision, grouped-level precision and syndromic classifications. (XLSX 58 kb) [file 40575_2016_35_MOESM1_ESM.xlsx]

## Sheet: Diagnosis_Grouped
Diagnosis-level precision	Grouped-level precision
Abdominal distension	Abdominal finding
Abdominal neoplasm finding	Neoplasia
Abscess	Abscess
Abscess - oral (mouth), dental (tooth)	Dental disorder finding
Acne	Skin (cutaneous) disorder finding
Acne - Juvenile acne	Skin (cutaneous) disorder finding
Acral lick dermatitis (granuloma)	Skin (cutaneous) disorder finding
Acrochordon (Fibroepithelial polyp, Skin tag)	Neoplasia
Acute respiratory distress syndrome (ARDS)	Upper respiratory tract finding
Addison's disease (primary hypoadrenocorticism)	Endocrine system disorder finding
Adverse reaction to drug	Adverse reaction to drug
Adverse reaction to vaccination	Adverse reaction to drug
Aggressive	Behaviour disorder
Alopecia	Alopecia
Anaemia	Haematopoietic system finding
Anal disorder finding	Enteropathy
Anal sac impaction	Anal sac disorder
Anal sac infection	Anal sac disorder
Anaphylactoid reaction	Hypersensitivity disorder
Appetite decreased	Appetite finding
Arthropathy (Joint disorder) finding	Musculoskeletal disorder finding
Ataxia finding	Spinal cord finding
Aural (ear) haematoma	Ear (aural) disorder finding
Avascular necrosis of the femoral head (Legg-CalvÃ©-Perthes disease)	Musculoskeletal disorder finding
Azotaemia	Renal disease
Behaviour disorder	Behaviour disorder
Bite injury	Bite injury
Bite injury - dog bite	Bite injury
Blindness	Ophthalmological disorder finding
Brachycephalic airway obstruction syndrome (BAOS)	Congenital disorder
Burn injury	Traumatic injury
Campylobacteriosis	Enteropathy
Canine haemorrhagic gastroenteritis (HGE)	Enteropathy
Cardiac dysrhythmia	Heart (cardiac) disease
Cataract	Ophthalmological disorder finding
Claw injury (traumatic)	Claw/nail disorder
Claw/nail disorder	Claw/nail disorder
Colitis	Enteropathy
Collapse/syncopal episodes	Collapse/syncopal episodes
Conjunctivitis	Ophthalmological disorder finding
Constipation	Enteropathy
Corneal disorder finding	Ophthalmological disorder finding
Coughing	Upper respiratory tract finding
Cruciate disease	Musculoskeletal disorder finding
Cryptorchidism	Congenital disorder
Death - unknown cause	Reason for death finding
Defaecatory tenesmus	Enteropathy
Dental (tooth) disease	Dental disorder finding
Dermatitis	Skin (cutaneous) disorder finding
Dermatitis - pyotraumatic (acute moist)	Skin (cutaneous) disorder finding
Diabetes insipidus	Endocrine system disorder finding
Diabetes mellitus	Endocrine system disorder finding
Diarrhoea finding	Enteropathy
Dietary indiscretion - foreign body ingestion	Enteropathy
Discharge - nasal (nose)	Upper respiratory tract finding
Discharge - ocular (eye)	Ophthalmological disorder finding
Distichiasis	Ophthalmological disorder finding
Dyspnoea finding	Lower respiratory tract disorder finding
Dystocia	Female reproductive system disorder finding
Ear disorder	Ear (aural) disorder finding
Encephalopathy	Brain disorder
Enteritis	Enteropathy
Enteropathy	Enteropathy
Entropion	Congenital disorder
Epilepsy	Brain disorder
Episcleritis	Ophthalmological disorder finding
Epulis	Neoplasia
Euthanasia	Reason for death finding
Food hypersensitivity	Skin (cutaneous) disorder finding
Foreign body	Foreign body
Foreign body - cutaneous (skin)	Foreign body
Foreign body - gastric (stomach)	Foreign body
Foreign body - intestinal, large	Foreign body
Foreign body - intestinal, small	Foreign body
Foreign body - intra-ocular, corneal	Foreign body
Foreign body - limb	Foreign body
Foreign body - nasal (nose)	Foreign body
Foreign body - oesophageal	Foreign body
Foreign body - oral (mouth)	Foreign body
Foreign body, grass seed	Foreign body
Fracture finding	Traumatic injury
Furunculosis	Skin (cutaneous) disorder finding
Gallbladder disorder finding	Hepatopathy (liver disorder)
Gastric (stomach) ulceration	Enteropathy
Gastritis	Enteropathy
Gastroenteritis	Enteropathy
Giardiasis	Enteropathy
Granuloma finding	Skin (cutaneous) disorder finding
Granulomatous meningoencephalitis (GME)	Brain disorder
Haematoma - other	Traumatic injury
Haematuria	Urinary system disorder finding
Haircoat finding	Skin (cutaneous) disorder finding
Head tilt	Brain disorder
Hearing impaired/ deafness finding	Hearing impaired/deafness finding
Heart (cardiac) disease	Heart (cardiac) disease
Heart (cardiac) murmur	Heart (cardiac) disease
Hepatopathy (liver disorder)	Hepatopathy (liver disorder)
Hernia - inguinal	Hernia
Hernia - umbilical	Hernia
Hernia finding	Hernia
Hip dysplasia	Musculoskeletal disorder finding
Histiocytoma (cutaneous, skin)	Neoplasia
Hymenoptera stings (bee, wasp)	Bite injury
Hyperadrenocorticism ("Cushing's")	Endocrine system disorder finding
Hyperparathyroidism	Endocrine system disorder finding
Hypersensitivity (allergic) skin disorder	Skin (cutaneous) disorder finding
Hypersensitivity (allergic) skin disorder - atopic dermatitis	Skin (cutaneous) disorder finding
Hypersensitivity (allergic) skin disorder - flea bite hypersensitivity	Skin (cutaneous) disorder finding
Hypersensitivity (allergic) skin disorder - urticaria	Skin (cutaneous) disorder finding
Hypersensitivity disorder (allergy)	Skin (cutaneous) disorder finding
Hypocalcaemia - puerperal	Endocrine system disorder finding
Hypoglycaemia	Lethargy
Hypothyroidism	Endocrine system disorder finding
Immune-mediated haemolytic anaemia (IMHA)	Haematopoietic system finding
Inappropriate urination finding	Behaviour disorder
Incontinence - faecal	Peripheral nervous system finding
Increased tracheal sensitivity present	Haematopoietic system finding
Increased upper respiratory tract noise - stridor	Upper respiratory tract finding
Infectious canine tracheobronchitis (Kennel Cough)	Upper respiratory tract finding
Inflammatory bowel disease (IBD)	Enteropathy
Interdigital cyst (dogs)	Skin (cutaneous) disorder finding
Intertrigo	Skin (cutaneous) disorder finding
Intervertebral disc disorder	Vertebral spinal (arthropathy) finding
Intoxication (poisoning)	Intoxication (poisoning)
Intoxication (poisoning) - rodenticide	Intoxication (poisoning)
Intoxication (poisoning) - theobromine/chocolate	Intoxication (poisoning)
Intoxication (poisoning) finding	Intoxication (poisoning)
Intoxication (poisoning), drug - acetaminophen (paracetamol)	Intoxication (poisoning)
Intoxication (poisoning), drug (unspecified)	Intoxication (poisoning)
Intoxication (poisoning), plant (unspecified)	Intoxication (poisoning)
Jaw finding	Oral cavity (mouth) finding
Keratitis - chronic superficial (pannus)	Ophthalmological disorder finding
Keratoconjunctivitis sicca (KCS, Dry Eye)	Ophthalmological disorder finding
Laceration finding	Traumatic injury
Lameness finding	Musculoskeletal disorder finding
Laryngeal disorder finding	Laryngeal disorder finding
Lethargy	Lethargy
Ligament injury	Musculoskeletal disorder finding
Lipoma	Neoplasia
Lumbar spine (vertebral column) finding	Vertebral spinal (arthropathy) finding
Lymphoma finding	Neoplasia
Malassezia dermatitis	Skin (cutaneous) disorder finding
Mammary discharge present	Female reproductive system disorder finding
Mass lesion - abdominal	Mass lesion finding
Mass lesion - brain	Mass lesion finding
Mass lesion - cardiac (heart)	Mass lesion finding
Mass lesion - ear (aural)	Mass lesion finding
Mass lesion - eyelid	Mass lesion finding
Mass lesion - facial, lip	Mass lesion finding
Mass lesion - injection site reaction	Complication associated with clinical care procedure finding
Mass lesion - intra-ocular	Mass lesion finding
Mass lesion - laryngeal	Mass lesion finding
Mass lesion - limb, lower	Mass lesion finding
Mass lesion - mammary	Mass lesion finding
Mass lesion - neck (cervical)	Mass lesion finding
Mass lesion - oral cavity (mouth)	Mass lesion finding
Mass lesion - penile	Mass lesion finding
Mass lesion - pulmonary (lung)	Mass lesion finding
Mass lesion - salivary gland	Mass lesion finding
Mass lesion - skin (cutaneous)	Mass lesion finding
Mass lesion - spinal cord	Mass lesion finding
Mass lesion - thoracic (chest) wall	Mass lesion finding
Mass lesion - vulval	Mass lesion finding
Mass lesion finding	Mass lesion finding
Mast cell tumour	Neoplasia
Mastitis	Female reproductive system disorder finding
Megaoesophagus, canine idiopathic	Enteropathy
Meibomianitis	Ophthalmological disorder finding
Melaena	Enteropathy
Meningoencephalitis	Brain disorder
Mentation altered - anxious/distressed	Behaviour disorder
Mitral valve disorder	Heart (cardiac) disease
Muscular atrophy - other	Musculoskeletal disorder finding
Musculoskeletal injury	Musculoskeletal disorder finding
Nail clip	Claw/nail disorder
Nasal (nose) disorder	Upper respiratory tract finding
Nematode (roundworm) infestation finding	Parasite infestation
Neoplasia	Neoplasia
Neoplasm - brain	Neoplasia
Neoplasm - cutaneous epithelial	Neoplasia
Neoplasm - nose, nasal cavity	Neoplasia
Neoplasm - prostatic	Neoplasia
Neoplasm - retrobulbar	Neoplasia
Neoplasm - splenic	Neoplasia
Neoplasm - urinary bladder	Neoplasia
Neurological (nervous system) disorder	Brain disorder
Neuromuscular disorder (unspecified)	Peripheral nervous system finding
Nuclear sclerosis	Ophthalmological disorder finding
Obesity	Obesity finding
Oesophagitis	Enteropathy
Ophthalmic (eye) abnormality	Ophthalmological disorder finding
Ophthalmic (eye) injury	Ophthalmological disorder finding
Osteoarthritis (osteoarthrosis, degenerative joint disease (DJD))	Musculoskeletal disorder finding
Otitis externa	Ear (aural) disorder finding
Otitis media	Ear (aural) disorder finding
Overgrown nail(s)	Claw/nail disorder
Pain - abdominal	Abdominal finding
Pain - ophthalmic (eye)	Ophthalmological disorder finding
Pain - spinal	Spinal cord finding
Pain finding	Lethargy
Pancreatitis	Pancreatic disorder finding
Papilloma	Neoplasia
Parasite infestation - (Neo)trombiculosis	Parasite infestation
Parasite infestation - Angiostrongylosis	Parasite infestation
Parasite infestation - Cestodes (tapeworms)	Parasite infestation
Parasite infestation - Cheyletiellosis	Parasite infestation
Parasite infestation - Demodicosis	Parasite infestation
Parasite infestation - Ehrlichiosis	Parasite infestation
Parasite infestation - fleas	Parasite infestation
Parasite infestation - Leishmaniasis	Parasite infestation
Parasite infestation - Otodectes cynotis	Parasite infestation
Parasite infestation - ticks	Parasite infestation
Parathyroid gland abnormal - other	Endocrine system disorder finding
Paresis/paralysis	Spinal cord finding
Patellar luxation	Musculoskeletal disorder finding
Penile/prepuce disorder finding	Male reproductive system disorder finding
Periodontal disease	Dental disorder finding
Peritonitis	Enteropathy
Pneumonia	Lower respiratory tract disorder finding
Pododermatitis	Skin (cutaneous) disorder finding
Polycystic ovary(ies)	Female reproductive system disorder finding
Polyp (site unspecified)	Mass lesion finding
Polyuria/polydipsia	Polyuria/polydipsia
Post-operative complication	Complication associated with clinical care procedure finding
Post-operative complication - haemorrhage	Complication associated with clinical care procedure finding
Post-operative complication - wound infection	Complication associated with clinical care procedure finding
Post-operative complication - wound seroma	Complication associated with clinical care procedure finding
Pregnancy	Female reproductive system disorder finding
Prolapsed third eyelid/nictitating membrane gland (Cherry eye) finding	Ophthalmological disorder finding
Prostatic disorder	Male reproductive system disorder finding
Pruritus	Skin (cutaneous) disorder finding
Pseudopregnancy (phantom pregnancy)	Female reproductive system disorder finding
Pyoderma	Skin (cutaneous) disorder finding
Pyometra	Female reproductive system disorder finding
Pyrexia of unknown origin (PUO)	Lethargy
Red eye	Ophthalmological disorder finding
Renal (kidney) failure - acute	Renal disease
Renal (kidney) failure - chronic	Renal disease
Respiratory noise increased	Lower respiratory tract disorder finding
Respiratory system disorder finding	Lower respiratory tract disorder finding
Respiratory tract foreign body finding	Upper respiratory tract finding
Respiratory tract infection, lower (LRTI)	Lower respiratory tract disorder finding
Respiratory tract infection, upper (URTI)	Upper respiratory tract finding
Retained deciduous tooth	Congenital disorder
Reverse sneezing	Upper respiratory tract finding
Rhinitis	Upper respiratory tract finding
Salivation - increased/drooling	Oral cavity (mouth) finding
Sarcoma	Neoplasia
Sebaceous gland disorder finding	Skin (cutaneous) disorder finding
Seizure disorder	Brain disorder
Skin (cutaneous) cyst	Neoplasia
Skin disorder (unspecified)	Skin (cutaneous) disorder finding
Skin lesions	Skin (cutaneous) disorder finding
Sneezing	Upper respiratory tract finding
Spondylosis	Vertebral spinal (arthropathy) finding
Stertor (snoring)	Upper respiratory tract finding
Stick injury	Traumatic injury
Stiffness	Musculoskeletal disorder finding
Strabismus	Brain disorder
Stridor	Upper respiratory tract finding
Thin	Thin finding
Tracheal collapse	Upper respiratory tract finding
Tracheobronchitis finding	Upper respiratory tract finding
Traumatic episode finding	Traumatic injury
Traumatic injury	Traumatic injury
Tremors/shaking/trembling	Brain disorder
Trichiasis	Ophthalmological disorder finding
Ulceration finding	Skin (cutaneous) disorder finding
Upper respiratory tract infection (URTI) finding	Upper respiratory tract finding
Upper respiratory tract noise increased finding	Upper respiratory tract finding
Urinary incontinence	Urinary system disorder finding
Urinary tract infection (UTI)	Urinary system disorder finding
Urolithiasis finding	Urinary system disorder finding
Uveitis	Ophthalmological disorder finding
Vaginitis	Female reproductive system disorder finding
Vasculitis/vasculopathy	Skin (cutaneous) disorder finding
Vestibular disease	Brain disorder
Viral infectious disorder finding	Viral infectious disorder finding
Vomiting	Enteropathy
Vulval disorder	Female reproductive system disorder finding
Weakness	Collapse/syncopal episodes
Weight loss	Thin finding
Wound	Traumatic injury

## Sheet:  Organ System 
Diagnosis-level precision	OS_Auditory system	OS_Cardiovascular system	OS_Connective/Soft tissue	OS_Digestive system	OS_Endocrine system	OS_Haematopoietic system	OS_Hepatobiliary system	OS_Integumentary system	OS_Lymphatic system	OS_Musculoskeletal system	OS_Nervous system	OS_Ocular system	OS_Reproductive system	OS_Respiratory system	OS_Urinary system
Abdominal distension	0	0	0	0	0	0	0	0	0	0	0	0	0	0	0
Abdominal neoplasm finding	0	0	0	0	0	0	0	0	0	0	0	0	0	0	0
Abscess	0	0	1	0	0	0	0	0	0	0	0	0	0	0	0
Abscess - oral (mouth), dental (tooth)	0	0	1	1	0	0	0	0	0	0	0	0	0	0	0
Acne - Juvenile acne	0	0	0	0	0	0	0	1	0	0	0	0	0	0	0
Acral lick dermatitis (granuloma)	0	0	0	0	0	0	0	1	0	0	0	0	0	0	0
Acrochordon (Fibroepithelial polyp, Skin tag)	0	0	0	0	0	0	0	1	0	0	0	0	0	0	0
Acute respiratory distress syndrome (ARDS)	0	0	0	0	0	0	0	0	0	0	0	0	0	1	0
Addison's disease (primary hypoadrenocorticism)	0	0	0	0	1	0	0	0	0	0	0	0	0	0	0
Adverse reaction to drug	0	0	0	0	0	0	0	0	0	0	0	0	0	0	0
Adverse reaction to vaccination	0	0	0	0	0	0	0	0	0	0	0	0	0	0	0
Aggressive	0	0	0	0	0	0	0	0	0	0	0	0	0	0	0
Alopecia	0	0	0	0	0	0	0	1	0	0	0	0	0	0	0
Anaemia	0	0	0	0	0	1	0	0	0	0	0	0	0	0	0
Anal disorder finding	0	0	0	1	0	0	0	0	0	0	0	0	0	0	0
Anal sac impaction	0	0	0	1	0	0	0	0	0	0	0	0	0	0	0
Anal sac infection	0	0	0	1	0	0	0	0	0	0	0	0	0	0	0
Anaphylactoid reaction	0	0	0	0	0	0	0	0	0	0	0	0	0	0	0
Appetite decreased	0	0	0	0	0	0	0	0	0	0	0	0	0	0	0
Arthropathy (Joint disorder) finding	0	0	0	0	0	0	0	0	0	1	0	0	0	0	0
Ataxia finding	0	0	0	0	0	0	0	0	0	0	1	0	0	0	0
Aural (ear) haematoma	1	0	0	0	0	0	0	1	0	0	0	0	0	0	0
Avascular necrosis of the femoral head (Legg-CalvÃ©-Perthes disease)	0	0	0	0	0	0	0	0	0	1	0	0	0	0	0
Azotaemia	0	0	0	0	0	0	0	0	0	0	0	0	0	0	1
Behaviour disorder	0	0	0	0	0	0	0	0	0	0	1	0	0	0	0
Bite injury	0	0	0	0	0	0	0	0	0	0	0	0	0	0	0
Bite injury - dog bite	0	0	0	0	0	0	0	0	0	0	0	0	0	0	0
Blindness	0	0	0	0	0	0	0	0	0	0	0	1	0	0	0
Brachycephalic airway obstruction syndrome (BAOS)	0	0	0	0	0	0	0	0	0	0	0	0	0	1	0
Burn injury	0	0	0	0	0	0	0	0	0	0	0	0	0	0	0
Campylobacteriosis	0	0	0	1	0	0	0	0	0	0	0	0	0	0	0
Canine haemorrhagic gastroenteritis (HGE)	0	0	0	1	0	0	0	0	0	0	0	0	0	0	0
Cardiac dysrhythmia	0	1	0	0	0	0	0	0	0	0	0	0	0	0	0
Cataract	0	0	0	0	0	0	0	0	0	0	0	1	0	0	0
Claw injury (traumatic)	0	0	0	0	0	0	0	1	0	0	0	0	0	0	0
Claw/nail disorder	0	0	0	0	0	0	0	1	0	0	0	0	0	0	0
Colitis	0	0	0	1	0	0	0	0	0	0	0	0	0	0	0
Collapse/syncopal episodes	0	0	0	0	0	0	0	0	0	0	0	0	0	0	0
Conjunctivitis	0	0	0	0	0	0	0	0	0	0	0	1	0	0	0
Constipation	0	0	0	1	0	0	0	0	0	0	0	0	0	0	0
Corneal disorder finding	0	0	0	0	0	0	0	0	0	0	0	1	0	0	0
Coughing	0	0	0	0	0	0	0	0	0	0	0	0	0	1	0
Cruciate disease	0	0	0	0	0	0	0	0	0	1	0	0	0	0	0
Death - unknown cause	0	0	0	0	0	0	0	0	0	0	0	0	0	0	0
Defaecatory tenesmus	0	0	0	1	0	0	0	0	0	0	0	0	0	0	0
Dental (tooth) disease	0	0	0	1	0	0	0	0	0	0	0	0	0	0	0
Dermatitis	0	0	0	0	0	0	0	1	0	0	0	0	0	0	0
Dermatitis - pyotraumatic (acute moist)	0	0	0	0	0	0	0	1	0	0	0	0	0	0	0
Diabetes insipidus	0	0	0	0	1	0	0	0	0	0	0	0	0	0	0
Diabetes mellitus	0	0	0	0	1	0	0	0	0	0	0	0	0	0	0
Diarrhoea finding	0	0	0	1	0	0	0	0	0	0	0	0	0	0	0
Dietary indiscretion - foreign body ingestion	0	0	0	1	0	0	0	0	0	0	0	0	0	0	0
Discharge - nasal (nose)	0	0	0	0	0	0	0	0	0	0	0	0	0	1	0
Discharge - ocular (eye)	0	0	0	0	0	0	0	0	0	0	0	1	0	0	0
Distichiasis	0	0	0	0	0	0	0	1	0	0	0	1	0	0	0
Dyspnoea finding	0	0	0	0	0	0	0	0	0	0	0	0	0	1	0
Dystocia	0	0	0	0	0	0	0	0	0	0	0	0	1	0	0
Ear disorder	1	0	0	0	0	0	0	1	0	0	0	0	0	0	0
Enteritis	0	0	0	1	0	0	0	0	0	0	0	0	0	0	0
Enteropathy	0	0	0	1	0	0	0	0	0	0	0	0	0	0	0
Entropion	0	0	0	0	0	0	0	1	0	0	0	1	0	0	0
Epilepsy	0	0	0	0	0	0	0	0	0	0	1	0	0	0	0
Episcleritis	0	0	0	0	0	0	0	0	0	0	0	1	0	0	0
Epulis	0	0	1	1	0	0	0	0	0	0	0	0	0	0	0
Euthanasia	0	0	0	0	0	0	0	0	0	0	0	0	0	0	0
Food hypersensitivity	0	0	0	1	0	0	0	1	0	0	0	0	0	0	0
Foreign body	0	0	0	0	0	0	0	0	0	0	0	0	0	0	0
Foreign body - cutaneous (skin)	0	0	0	0	0	0	0	1	0	0	0	0	0	0	0
Foreign body - gastric (stomach)	0	0	0	1	0	0	0	0	0	0	0	0	0	0	0
Foreign body - intestinal, small	0	0	0	1	0	0	0	0	0	0	0	0	0	0	0
Foreign body - intra-ocular, corneal	0	0	0	0	0	0	0	0	0	0	0	1	0	0	0
Foreign body - limb	0	0	0	0	0	0	0	0	0	1	0	0	0	0	0
Foreign body - nasal (nose)	0	0	0	0	0	0	0	0	0	0	0	0	0	1	0
Foreign body - oesophageal	0	0	0	1	0	0	0	0	0	0	0	0	0	0	0
Foreign body - oral (mouth)	0	0	0	1	0	0	0	0	0	0	0	0	0	0	0
Foreign body, grass seed	0	0	0	0	0	0	0	0	0	0	0	0	0	0	0
Furunculosis	0	0	0	0	0	0	0	1	0	0	0	0	0	0	0
Gastric (stomach) ulceration	0	0	0	1	0	0	0	0	0	0	0	0	0	0	0
Gastritis	0	0	0	1	0	0	0	0	0	0	0	0	0	0	0
Gastroenteritis	0	0	0	1	0	0	0	0	0	0	0	0	0	0	0
Giardiasis	0	0	0	1	0	0	0	0	0	0	0	0	0	0	0
Granuloma finding	0	0	0	0	0	0	0	1	0	0	0	0	0	0	0
Granulomatous meningoencephalitis (GME)	0	0	0	0	0	0	0	0	0	0	1	0	0	0	0
Haematoma - other	0	1	0	0	0	0	0	0	0	0	0	0	0	0	0
Haematuria	0	0	0	0	0	0	0	0	0	0	0	0	0	0	1
Haircoat finding	0	0	0	0	0	0	0	1	0	0	0	0	0	0	0
Head tilt	1	0	0	0	0	0	0	0	0	0	1	0	0	0	0
Heart (cardiac) disease	0	1	0	0	0	0	0	0	0	0	0	0	0	0	0
Heart (cardiac) murmur	0	1	0	0	0	0	0	0	0	0	0	0	0	0	0
Hepatopathy (liver disorder)	0	0	0	0	0	0	1	0	0	0	0	0	0	0	0
Hernia - inguinal	0	0	1	0	0	0	0	0	0	0	0	0	0	0	0
Hernia - umbilical	0	0	1	0	0	0	0	0	0	0	0	0	0	0	0
Hernia finding	0	0	1	0	0	0	0	0	0	0	0	0	0	0	0
Hip dysplasia	0	0	0	0	0	0	0	0	0	1	0	0	0	0	0
Histiocytoma (cutaneous, skin)	0	0	0	0	0	1	0	1	0	0	0	0	0	0	0
Hymenoptera stings (bee, wasp)	0	0	0	0	0	0	0	0	0	0	0	0	0	0	0
Hyperadrenocorticism ("Cushing's")	0	0	0	0	1	0	0	0	0	0	0	0	0	0	0
Hypersensitivity (allergic) skin disorder	0	0	0	0	0	0	0	1	0	0	0	0	0	0	0
Hypersensitivity (allergic) skin disorder - atopic dermatitis	0	0	0	0	0	0	0	1	0	0	0	0	0	0	0
Hypersensitivity (allergic) skin disorder - flea bite hypersensitivity	0	0	0	0	0	0	0	1	0	0	0	0	0	0	0
Hypersensitivity (allergic) skin disorder - urticaria	0	0	0	0	0	0	0	1	0	0	0	0	0	0	0
Hypersensitivity disorder (allergy)	0	0	0	0	0	0	0	0	0	0	0	0	0	0	0
Hypocalcaemia - puerperal	0	0	0	0	1	0	0	0	0	0	0	0	1	0	0
Hypoglycaemia	0	0	0	0	1	0	0	0	0	0	0	0	0	0	0
Hypothyroidism	0	0	0	0	1	0	0	0	0	0	0	0	0	0	0
Immune-mediated haemolytic anaemia (IMHA)	0	0	0	0	0	1	0	0	0	0	0	0	0	0	0
Inappropriate urination finding	0	0	0	0	0	0	0	0	0	0	0	0	0	0	0
Incontinence - faecal	0	0	0	1	0	0	0	0	0	0	1	0	0	0	0
Increased tracheal sensitivity present	0	0	0	0	0	0	0	0	0	0	0	0	0	1	0
Increased upper respiratory tract noise - stridor	0	0	0	0	0	0	0	0	0	0	0	0	0	1	0
Infectious canine tracheobronchitis (Kennel Cough)	0	0	0	0	0	0	0	0	0	0	0	0	0	1	0
Inflammatory bowel disease (IBD)	0	0	0	1	0	0	0	0	0	0	0	0	0	0	0
Interdigital cyst (dogs)	0	0	0	0	0	0	0	1	0	0	0	0	0	0	0
Intertrigo	0	0	0	0	0	0	0	1	0	0	0	0	0	0	0
Intervertebral disc disorder	0	0	0	0	0	0	0	0	0	1	1	0	0	0	0
Intoxication (poisoning)	0	0	0	0	0	0	0	0	0	0	0	0	0	0	0
Intoxication (poisoning) - rodenticide	0	0	0	0	0	0	0	0	0	0	0	0	0	0	0
Intoxication (poisoning) - theobromine/chocolate	0	0	0	0	0	0	0	0	0	0	0	0	0	0	0
Intoxication (poisoning) finding	0	0	0	0	0	0	0	0	0	0	0	0	0	0	0
Intoxication (poisoning), drug - acetaminophen (paracetamol)	0	0	0	0	0	0	0	0	0	0	0	0	0	0	0
Jaw finding	0	0	0	0	0	0	0	0	0	1	0	0	0	0	0
Keratitis - chronic superficial (pannus)	0	0	0	0	0	0	0	0	0	0	0	1	0	0	0
Keratoconjunctivitis sicca (KCS, Dry Eye)	0	0	0	0	0	0	0	0	0	0	0	1	0	0	0
Laceration finding	0	0	0	0	0	0	0	0	0	0	0	0	0	0	0
Lameness finding	0	0	0	0	0	0	0	0	0	1	0	0	0	0	0
Lethargy	0	0	0	0	0	0	0	0	0	0	0	0	0	0	0
Ligament injury	0	0	1	0	0	0	0	0	0	1	0	0	0	0	0
Lipoma	0	0	1	0	0	0	0	0	0	0	0	0	0	0	0
Lumbar spine (vertebral column) finding	0	0	0	0	0	0	0	0	0	1	1	0	0	0	0
Lymphoma finding	0	0	0	0	0	0	0	0	1	0	0	0	0	0	0
Malassezia dermatitis	0	0	0	0	0	0	0	1	0	0	0	0	0	0	0
Mammary discharge present	0	0	0	0	0	0	0	0	0	0	0	0	1	0	0
Mass lesion - abdominal	0	0	0	0	0	0	0	0	0	0	0	0	0	0	0
Mass lesion - cardiac (heart)	0	1	0	0	0	0	0	0	0	0	0	0	0	0	0
Mass lesion - ear (aural)	1	0	0	0	0	0	0	1	0	0	0	0	0	0	0
Mass lesion - eyelid	0	0	0	0	0	0	0	1	0	0	0	1	0	0	0
Mass lesion - facial, lip	0	0	0	1	0	0	0	1	0	0	0	0	0	0	0
Mass lesion - injection site reaction	0	0	1	0	0	0	0	0	0	0	0	0	0	0	0
Mass lesion - intra-ocular	0	0	0	0	0	0	0	0	0	0	0	1	0	0	0
Mass lesion - laryngeal	0	0	0	0	0	0	0	0	0	0	0	0	0	1	0
Mass lesion - limb, lower	0	0	0	0	0	0	0	0	0	1	0	0	0	0	0
Mass lesion - mammary	0	0	0	0	0	0	0	1	0	0	0	0	1	0	0
Mass lesion - neck (cervical)	0	0	1	0	0	0	0	0	0	0	0	0	0	0	0
Mass lesion - oral cavity (mouth)	0	0	0	1	0	0	0	0	0	0	0	0	0	0	0
Mass lesion - pulmonary (lung)	0	0	0	0	0	0	0	0	0	0	0	0	0	1	0
Mass lesion - salivary gland	0	0	0	1	0	0	0	0	0	0	0	0	0	0	0
Mass lesion - skin (cutaneous)	0	0	0	0	0	0	0	1	0	0	0	0	0	0	0
Mass lesion - thoracic (chest) wall	0	0	1	0	0	0	0	0	0	0	0	0	0	0	0
Mass lesion - vulval	0	0	0	0	0	0	0	1	0	0	0	0	1	0	1
Mass lesion finding	0	0	1	0	0	0	0	0	0	0	0	0	0	0	0
Mast cell tumour	0	0	0	0	0	1	0	0	0	0	0	0	0	0	0
Mastitis	0	0	0	0	0	0	0	1	0	0	0	0	1	0	0
Megaoesophagus, canine idiopathic	0	0	0	1	0	0	0	0	0	0	1	0	0	0	0
Meibomianitis	0	0	0	0	0	0	0	1	0	0	0	1	0	0	0
Melaena	0	0	0	1	0	0	0	0	0	0	0	0	0	0	0
Meningoencephalitis	0	0	0	0	0	0	0	0	0	0	1	0	0	0	0
Mentation altered - anxious/distressed	0	0	0	0	0	0	0	0	0	0	0	0	0	0	0
Mitral valve disorder	0	1	1	0	0	0	0	0	0	0	0	0	0	0	0
Musculoskeletal injury	0	0	0	0	0	0	0	0	0	1	0	0	0	0	0
Nail clip	0	0	0	0	0	0	0	1	0	0	0	0	0	0	0
Nasal (nose) disorder	0	0	0	0	0	0	0	1	0	0	0	0	0	1	0
Nematode (roundworm) infestation finding	0	0	0	1	0	0	0	0	0	0	0	0	0	0	0
Neoplasia	0	0	0	0	0	0	0	0	0	0	0	0	0	0	0
Neoplasm - brain	0	0	0	0	0	0	0	0	0	0	1	0	0	0	0
Neoplasm - nose, nasal cavity	0	0	0	0	0	0	0	0	0	0	0	0	0	1	0
Neoplasm - prostatic	0	0	0	0	0	0	0	0	0	0	0	0	1	0	1
Neoplasm - retrobulbar	0	0	0	0	0	0	0	0	0	0	0	1	0	0	0
Neoplasm - splenic	0	0	0	0	0	1	0	0	0	0	0	0	0	0	0
Neurological (nervous system) disorder	0	0	0	0	0	0	0	0	0	0	1	0	0	0	0
Neuromuscular disorder (unspecified)	0	0	0	0	0	0	0	0	0	1	1	0	0	0	0
Nuclear sclerosis	0	0	0	0	0	0	0	0	0	0	0	1	0	0	0
Obesity	0	0	1	0	0	0	0	0	0	0	0	0	0	0	0
Oesophagitis	0	0	0	1	0	0	0	0	0	0	0	0	0	0	0
Ophthalmic (eye) abnormality	0	0	0	0	0	0	0	0	0	0	0	1	0	0	0
Ophthalmic (eye) injury	0	0	0	0	0	0	0	0	0	0	0	1	0	0	0
Osteoarthritis (osteoarthrosis, degenerative joint disease (DJD))	0	0	0	0	0	0	0	0	0	1	0	0	0	0	0
Otitis externa	1	0	0	0	0	0	0	1	0	0	0	0	0	0	0
Otitis media	1	0	0	0	0	0	0	0	0	0	0	0	0	0	0
Overgrown nail(s)	0	0	0	0	0	0	0	1	0	0	0	0	0	0	0
Pain - abdominal	0	0	0	0	0	0	0	0	0	0	0	0	0	0	0
Pain - ophthalmic (eye)	0	0	0	0	0	0	0	0	0	0	0	1	0	0	0
Pain - spinal	0	0	0	0	0	0	0	0	0	1	1	0	0	0	0
Pain finding	0	0	0	0	0	0	0	0	0	0	0	0	0	0	0
Pancreatitis	0	0	0	1	0	0	0	0	0	0	0	0	0	0	0
Papilloma	0	0	0	0	0	0	0	1	0	0	0	0	0	0	0
Parasite infestation - (Neo)trombiculosis	0	0	0	0	0	0	0	1	0	0	0	0	0	0	0
Parasite infestation - Angiostrongylosis	0	0	0	0	0	0	0	0	0	0	0	0	0	1	0
Parasite infestation - Cestodes (tapeworms)	0	0	0	1	0	0	0	0	0	0	0	0	0	0	0
Parasite infestation - Cheyletiellosis	0	0	0	0	0	0	0	1	0	0	0	0	0	0	0
Parasite infestation - Demodicosis	0	0	0	0	0	0	0	1	0	0	0	0	0	0	0
Parasite infestation - Ehrlichiosis	0	0	0	0	0	1	0	0	0	0	0	0	0	0	0
Parasite infestation - fleas	0	0	0	0	0	0	0	1	0	0	0	0	0	0	0
Parasite infestation - Leishmaniasis	0	0	1	0	0	0	0	0	0	0	0	0	0	0	0
Parasite infestation - Otodectes cynotis	1	0	0	0	0	0	0	1	0	0	0	0	0	0	0
Parasite infestation - ticks	0	0	0	0	0	0	0	1	0	0	0	0	0	0	0
Parathyroid gland abnormal - other	0	0	0	0	1	0	0	0	0	0	0	0	0	0	0
Paresis/paralysis	0	0	0	0	0	0	0	0	0	1	1	0	0	0	0
Patellar luxation	0	0	0	0	0	0	0	0	0	1	0	0	0	0	0
Penile/prepuce disorder finding	0	0	0	0	0	0	0	1	0	0	0	0	1	0	1
Periodontal disease	0	0	0	1	0	0	0	0	0	0	0	0	0	0	0
Peritonitis	0	0	0	1	0	0	0	0	0	0	0	0	0	0	0
Pneumonia	0	0	0	0	0	0	0	0	0	0	0	0	0	1	0
Pododermatitis	0	0	0	0	0	0	0	1	0	0	0	0	0	0	0
Polycystic ovary(ies)	0	0	0	0	0	0	0	0	0	0	0	0	1	0	0
Polyuria/polydipsia	0	0	0	0	0	0	0	0	0	0	0	0	0	0	0
Post-operative complication	0	0	0	0	0	0	0	0	0	0	0	0	0	0	0
Post-operative complication - haemorrhage	0	0	0	0	0	0	0	0	0	0	0	0	0	0	0
Post-operative complication - wound infection	0	0	1	0	0	0	0	0	0	0	0	0	0	0	0
Post-operative complication - wound seroma	0	0	1	0	0	0	0	0	0	0	0	0	0	0	0
Pregnancy	0	0	0	0	0	0	0	0	0	0	0	0	1	0	0
Prolapsed third eyelid/nictitating membrane gland (Cherry eye) finding	0	0	1	0	0	0	0	0	0	0	0	1	0	0	0
Prostatic disorder	0	0	0	0	0	0	0	0	0	0	0	0	1	0	1
Pruritus	0	0	0	0	0	0	0	1	0	0	0	0	0	0	0
Pseudopregnancy (phantom pregnancy)	0	0	0	0	1	0	0	0	0	0	0	0	1	0	0
Pyoderma	0	0	0	0	0	0	0	1	0	0	0	0	0	0	0
Pyometra	0	0	0	0	0	0	0	0	0	0	0	0	1	0	0
Pyrexia of unknown origin (PUO)	0	0	0	0	0	0	0	0	0	0	0	0	0	0	0
Red eye	0	0	0	0	0	0	0	0	0	0	0	1	0	0	0
Renal (kidney) failure - acute	0	0	0	0	0	0	0	0	0	0	0	0	0	0	1
Renal (kidney) failure - chronic	0	0	0	0	0	0	0	0	0	0	0	0	0	0	1
Respiratory noise increased	0	0	0	0	0	0	0	0	0	0	0	0	0	1	0
Respiratory system disorder finding	0	0	0	0	0	0	0	0	0	0	0	0	0	1	0
Respiratory tract foreign body finding	0	0	0	0	0	0	0	0	0	0	0	0	0	1	0
Respiratory tract infection, lower (LRTI)	0	0	0	0	0	0	0	0	0	0	0	0	0	1	0
Respiratory tract infection, upper (URTI)	0	0	0	0	0	0	0	0	0	0	0	0	0	1	0
Retained deciduous tooth	0	0	0	1	0	0	0	0	0	0	0	0	0	0	0
Reverse sneezing	0	0	0	0	0	0	0	0	0	0	0	0	0	1	0
Rhinitis	0	0	0	0	0	0	0	0	0	0	0	0	0	1	0
Salivation - increased/drooling	0	0	0	1	0	0	0	0	0	0	0	0	0	0	0
Sarcoma	0	0	1	0	0	0	0	0	0	0	0	0	0	0	0
Sebaceous gland disorder finding	0	0	0	0	0	0	0	1	0	0	0	0	0	0	0
Seizure disorder	0	0	0	0	0	0	0	0	0	0	1	0	0	0	0
Skin (cutaneous) cyst	0	0	0	0	0	0	0	1	0	0	0	0	0	0	0
Skin disorder (unspecified)	0	0	0	0	0	0	0	1	0	0	0	0	0	0	0
Skin lesions	0	0	0	0	0	0	0	1	0	0	0	0	0	0	0
Sneezing	0	0	0	0	0	0	0	0	0	0	0	0	0	1	0
Spondylosis	0	0	0	0	0	0	0	0	0	1	1	0	0	0	0
Stertor (snoring)	0	0	0	0	0	0	0	0	0	0	0	0	0	1	0
Stick injury	0	0	0	1	0	0	0	0	0	0	0	0	0	0	0
Stiffness	0	0	0	0	0	0	0	0	0	1	0	0	0	0	0
Strabismus	0	0	0	0	0	0	0	0	0	0	1	1	0	0	0
Stridor	0	0	0	0	0	0	0	0	0	0	0	0	0	1	0
Thin	0	0	0	0	0	0	0	0	0	0	0	0	0	0	0
Tracheal collapse	0	0	0	0	0	0	0	0	0	0	0	0	0	1	0
Tracheobronchitis finding	0	0	0	0	0	0	0	0	0	0	0	0	0	1	0
Traumatic episode finding	0	0	0	0	0	0	0	0	0	0	0	0	0	0	0
Traumatic injury	0	0	0	0	0	0	0	0	0	0	0	0	0	0	0
Tremors/shaking/trembling	0	0	0	0	0	0	0	0	0	0	1	0	0	0	0
Trichiasis	0	0	0	0	0	0	0	1	0	0	0	1	0	0	0
Ulceration finding	0	0	0	0	0	0	0	0	0	0	0	0	0	0	0
Upper respiratory tract infection (URTI) finding	0	0	0	0	0	0	0	0	0	0	0	0	0	1	0
Upper respiratory tract noise increased finding	0	0	0	0	0	0	0	0	0	0	0	0	0	1	0
Urinary incontinence	0	0	0	0	0	0	0	0	0	0	1	0	0	0	1
Urinary tract infection (UTI)	0	0	0	0	0	0	0	0	0	0	0	0	0	0	1
Uveitis	0	0	0	0	0	0	0	0	0	0	0	1	0	0	0
Vaginitis	0	0	0	0	0	0	0	0	0	0	0	0	1	0	1
Vasculitis/vasculopathy	0	1	1	0	0	0	0	0	0	0	0	0	0	0	0
Vestibular disease	1	0	0	0	0	0	0	0	0	0	1	0	0	0	0
Viral infectious disorder finding	0	0	0	0	0	0	0	0	0	0	0	0	0	0	0
Vomiting	0	0	0	1	0	0	0	0	0	0	0	0	0	0	0
Vulval disorder	0	0	0	0	0	0	0	1	0	0	0	0	1	0	1
Weakness	0	0	0	0	0	0	0	0	0	1	0	0	0	0	0
Weight loss	0	0	0	0	0	0	0	0	0	0	0	0	0	0	0
Wound	0	0	0	0	0	0	0	0	0	0	0	0	0	0	0

## Sheet: Pathophysiology 
Diagnosis-level precision	PP_Allergic	PP_Behavioural	PP_Congenital/Developmental	PP_Death	PP_Degenerative	PP_Effusion	PP_Foreign body-related	PP_Haemostatic	PP_Hereditary	PP_Iatrogenic	PP_Immune-mediated	PP_Infectious	PP_Inflamatory	PP_Intoxicative	PP_Mass/Swelling	PP_Metabolic	PP_Neoplastic	PP_Nutritional	PP_Parasitic	PP_Thermoregulatory	PP_Traumatic
Abdominal distension	0	0	0	0	0	0	0	0	0	0	0	0	0	0	1	0	0	0	0	0	0
Abdominal neoplasm finding	0	0	0	0	0	0	0	0	0	0	0	0	0	0	1	0	1	0	0	0	0
Abscess	0	0	0	0	0	0	0	0	0	0	0	1	0	0	1	0	0	0	0	0	0
Abscess - oral (mouth), dental (tooth)	0	0	0	0	0	0	0	0	0	0	0	1	0	0	1	0	0	0	0	0	0
Acne - Juvenile acne	0	0	0	0	0	0	0	0	0	0	0	1	0	0	0	0	0	0	0	0	0
Acral lick dermatitis (granuloma)	0	0	0	0	0	0	0	0	0	0	0	0	1	0	0	0	0	0	0	0	0
Acrochordon (Fibroepithelial polyp, Skin tag)	0	0	0	0	0	0	0	0	0	0	0	0	0	0	1	0	1	0	0	0	0
Acute respiratory distress syndrome (ARDS)	0	0	0	0	0	0	0	0	0	0	0	0	0	0	0	0	0	0	0	0	0
Addison's disease (primary hypoadrenocorticism)	0	0	0	0	0	0	0	0	0	0	0	0	0	0	0	1	0	0	0	0	0
Adverse reaction to drug	0	0	0	0	0	0	0	0	0	1	0	0	0	0	0	0	0	0	0	0	0
Adverse reaction to vaccination	0	0	0	0	0	0	0	0	0	1	0	0	0	0	0	0	0	0	0	0	0
Aggressive	0	1	0	0	0	0	0	0	0	0	0	0	0	0	0	0	0	0	0	0	0
Alopecia	0	0	0	0	0	0	0	0	0	0	0	0	0	0	0	0	0	0	0	0	0
Anaemia	0	0	0	0	0	0	0	0	0	0	0	0	0	0	0	0	0	0	0	0	0
Anal disorder finding	0	0	0	0	0	0	0	0	0	0	0	0	0	0	0	0	0	0	0	0	0
Anal sac impaction	0	0	0	0	0	0	0	0	0	0	0	0	0	0	0	0	0	0	0	0	0
Anal sac infection	0	0	0	0	0	0	0	0	0	0	0	1	0	0	0	0	0	0	0	0	0
Anaphylactoid reaction	1	0	0	0	0	0	0	0	0	0	0	0	1	0	0	0	0	0	0	0	0
Appetite decreased	0	0	0	0	0	0	0	0	0	0	0	0	0	0	0	0	0	1	0	0	0
Arthropathy (Joint disorder) finding	0	0	0	0	1	0	0	0	0	0	0	0	0	0	0	0	0	0	0	0	0
Ataxia finding	0	0	0	0	0	0	0	0	0	0	0	0	0	0	0	0	0	0	0	0	0
Aural (ear) haematoma	0	0	0	0	0	0	0	1	0	0	0	0	0	0	1	0	0	0	0	0	0
Avascular necrosis of the femoral head (Legg-CalvÃ©-Perthes disease)	0	0	1	0	1	0	0	0	0	0	0	0	0	0	0	0	0	0	0	0	0
Azotaemia	0	0	0	0	0	0	0	0	0	0	0	0	0	0	0	1	0	0	0	0	0
Behaviour disorder	0	1	0	0	0	0	0	0	0	0	0	0	0	0	0	0	0	0	0	0	0
Bite injury	0	0	0	0	0	0	0	0	0	0	0	0	0	0	0	0	0	0	0	0	1
Bite injury - dog bite	0	0	0	0	0	0	0	0	0	0	0	0	0	0	0	0	0	0	0	0	1
Blindness	0	0	0	0	0	0	0	0	0	0	0	0	0	0	0	0	0	0	0	0	0
Brachycephalic airway obstruction syndrome (BAOS)	0	0	1	0	0	0	0	0	1	0	0	0	0	0	0	0	0	0	0	0	0
Burn injury	0	0	0	0	0	0	0	0	0	0	0	0	0	0	0	0	0	0	0	1	1
Campylobacteriosis	0	0	0	0	0	0	0	0	0	0	0	1	0	0	0	0	0	0	0	0	0
Canine haemorrhagic gastroenteritis (HGE)	0	0	0	0	0	0	0	0	0	0	0	0	1	0	0	0	0	0	0	0	0
Cardiac dysrhythmia	0	0	0	0	0	0	0	0	0	0	0	0	0	0	0	0	0	0	0	0	0
Cataract	0	0	0	0	1	0	0	0	0	0	0	0	0	0	0	0	0	0	0	0	0
Claw injury (traumatic)	0	0	0	0	0	0	0	0	0	0	0	0	0	0	0	0	0	0	0	0	1
Claw/nail disorder	0	0	0	0	0	0	0	0	0	0	0	0	0	0	0	0	0	0	0	0	0
Colitis	0	0	0	0	0	0	0	0	0	0	0	0	1	0	0	0	0	0	0	0	0
Collapse/syncopal episodes	0	0	0	0	0	0	0	0	0	0	0	0	0	0	0	0	0	0	0	0	0
Conjunctivitis	0	0	0	0	0	0	0	0	0	0	0	0	1	0	0	0	0	0	0	0	0
Constipation	0	0	0	0	0	0	0	0	0	0	0	0	0	0	1	0	0	0	0	0	0
Corneal disorder finding	0	0	0	0	0	0	0	0	0	0	0	0	0	0	0	0	0	0	0	0	0
Coughing	0	0	0	0	0	0	0	0	0	0	0	0	1	0	0	0	0	0	0	0	0
Cruciate disease	0	0	0	0	1	0	0	0	0	0	0	0	0	0	0	0	0	0	0	0	0
Death - unknown cause	0	0	0	1	0	0	0	0	0	0	0	0	0	0	0	0	0	0	0	0	0
Defaecatory tenesmus	0	0	0	0	0	0	0	0	0	0	0	0	1	0	0	0	0	0	0	0	0
Dental (tooth) disease	0	0	0	0	0	0	0	0	0	0	0	0	0	0	0	0	0	0	0	0	0
Dermatitis	0	0	0	0	0	0	0	0	0	0	0	0	1	0	0	0	0	0	0	0	0
Dermatitis - pyotraumatic (acute moist)	0	0	0	0	0	0	0	0	0	0	0	1	1	0	0	0	0	0	0	0	0
Diabetes insipidus	0	0	0	0	0	0	0	0	0	0	0	0	0	0	0	1	0	0	0	0	0
Diabetes mellitus	0	0	0	0	0	0	0	0	0	0	0	0	0	0	0	1	0	0	0	0	0
Diarrhoea finding	0	0	0	0	0	0	0	0	0	0	0	0	1	0	0	0	0	0	0	0	0
Dietary indiscretion - foreign body ingestion	0	0	0	0	0	0	1	0	0	0	0	0	0	0	0	0	0	1	0	0	0
Discharge - nasal (nose)	0	0	0	0	0	0	0	0	0	0	0	0	0	0	0	0	0	0	0	0	0
Discharge - ocular (eye)	0	0	0	0	0	0	0	0	0	0	0	0	0	0	0	0	0	0	0	0	0
Distichiasis	0	0	1	0	0	0	0	0	1	0	0	0	0	0	0	0	0	0	0	0	0
Dyspnoea finding	0	0	0	0	0	0	0	0	0	0	0	0	0	0	0	0	0	0	0	0	0
Dystocia	0	0	0	0	0	0	0	0	0	0	0	0	0	0	0	0	0	0	0	0	0
Ear disorder	0	0	0	0	0	0	0	0	0	0	0	0	0	0	0	0	0	0	0	0	0
Enteritis	0	0	0	0	0	0	0	0	0	0	0	0	1	0	0	0	0	0	0	0	0
Enteropathy	0	0	0	0	0	0	0	0	0	0	0	0	0	0	0	0	0	0	0	0	0
Entropion	0	0	1	0	0	0	0	0	1	0	0	0	0	0	0	0	0	0	0	0	0
Epilepsy	0	0	0	0	0	0	0	0	0	0	0	0	0	0	0	0	0	0	0	0	0
Episcleritis	0	0	0	0	0	0	0	0	0	0	0	0	1	0	0	0	0	0	0	0	0
Epulis	0	0	0	0	0	0	0	0	0	0	0	0	0	0	1	0	1	0	0	0	0
Euthanasia	0	0	0	1	0	0	0	0	0	0	0	0	0	0	0	0	0	0	0	0	0
Food hypersensitivity	0	0	0	0	0	0	0	0	0	0	0	0	1	0	0	0	0	1	0	0	0
Foreign body	0	0	0	0	0	0	1	0	0	0	0	0	0	0	0	0	0	0	0	0	1
Foreign body - cutaneous (skin)	0	0	0	0	0	0	1	0	0	0	0	0	0	0	0	0	0	0	0	0	1
Foreign body - gastric (stomach)	0	0	0	0	0	0	1	0	0	0	0	0	0	0	0	0	0	0	0	0	1
Foreign body - intestinal, small	0	0	0	0	0	0	1	0	0	0	0	0	0	0	0	0	0	0	0	0	1
Foreign body - intra-ocular, corneal	0	0	0	0	0	0	1	0	0	0	0	0	0	0	0	0	0	0	0	0	1
Foreign body - limb	0	0	0	0	0	0	1	0	0	0	0	0	0	0	0	0	0	0	0	0	1
Foreign body - nasal (nose)	0	0	0	0	0	0	1	0	0	0	0	0	0	0	0	0	0	0	0	0	1
Foreign body - oesophageal	0	0	0	0	0	0	1	0	0	0	0	0	0	0	0	0	0	0	0	0	1
Foreign body - oral (mouth)	0	0	0	0	0	0	1	0	0	0	0	0	0	0	0	0	0	0	0	0	1
Foreign body, grass seed	0	0	0	0	0	0	1	0	0	0	0	0	0	0	0	0	0	0	0	0	1
Furunculosis	0	0	0	0	0	0	0	0	0	0	0	1	1	0	0	0	0	0	0	0	0
Gastric (stomach) ulceration	0	0	0	0	0	0	0	0	0	0	0	0	1	0	0	0	0	0	0	0	0
Gastritis	0	0	0	0	0	0	0	0	0	0	0	0	1	0	0	0	0	0	0	0	0
Gastroenteritis	0	0	0	0	0	0	0	0	0	0	0	0	1	0	0	0	0	0	0	0	0
Giardiasis	0	0	0	0	0	0	0	0	0	0	0	0	0	0	0	0	0	0	1	0	0
Granuloma finding	0	0	0	0	0	0	0	0	0	0	0	0	1	0	0	0	0	0	0	0	0
Granulomatous meningoencephalitis (GME)	0	0	0	0	0	0	0	0	0	0	0	0	1	0	0	0	0	0	0	0	0
Haematoma - other	0	0	0	0	0	0	0	1	0	0	0	0	0	0	1	0	0	0	0	0	0
Haematuria	0	0	0	0	0	0	0	1	0	0	0	0	0	0	0	0	0	0	0	0	0
Haircoat finding	0	0	0	0	0	0	0	0	0	0	0	0	0	0	0	0	0	0	0	0	0
Head tilt	0	0	0	0	0	0	0	0	0	0	0	0	0	0	0	0	0	0	0	0	0
Heart (cardiac) disease	0	0	0	0	0	0	0	0	0	0	0	0	0	0	0	0	0	0	0	0	0
Heart (cardiac) murmur	0	0	0	0	0	0	0	0	0	0	0	0	0	0	0	0	0	0	0	0	0
Hepatopathy (liver disorder)	0	0	0	0	0	0	0	0	0	0	0	0	0	0	0	0	0	0	0	0	0
Hernia - inguinal	0	0	0	0	0	0	0	0	0	0	0	0	0	0	1	0	0	0	0	0	0
Hernia - umbilical	0	0	1	0	0	0	0	0	0	0	0	0	0	0	1	0	0	0	0	0	0
Hernia finding	0	0	0	0	0	0	0	0	0	0	0	0	0	0	1	0	0	0	0	0	0
Hip dysplasia	0	0	1	0	0	0	0	0	1	0	0	0	0	0	0	0	0	0	0	0	0
Histiocytoma (cutaneous, skin)	0	0	0	0	0	0	0	0	0	0	1	0	0	0	1	0	1	0	0	0	0
Hymenoptera stings (bee, wasp)	1	0	0	0	0	0	0	0	0	0	0	0	1	0	0	0	0	0	1	0	0
Hyperadrenocorticism ("Cushing's")	0	0	0	0	0	0	0	0	0	0	0	0	0	0	0	1	0	0	0	0	0
Hypersensitivity (allergic) skin disorder	1	0	0	0	0	0	0	0	0	0	0	0	1	0	0	0	0	0	0	0	0
Hypersensitivity (allergic) skin disorder - atopic dermatitis	1	0	0	0	0	0	0	0	1	0	0	0	1	0	0	0	0	0	0	0	0
Hypersensitivity (allergic) skin disorder - flea bite hypersensitivity	1	0	0	0	0	0	0	0	0	0	0	1	1	0	0	0	0	0	1	0	0
Hypersensitivity (allergic) skin disorder - urticaria	1	0	0	0	0	0	0	0	0	0	0	0	1	0	0	0	0	0	0	0	0
Hypersensitivity disorder (allergy)	1	0	0	0	0	0	0	0	0	0	0	0	1	0	0	0	0	0	0	0	0
Hypocalcaemia - puerperal	0	0	0	0	0	0	0	0	0	0	0	0	0	0	0	1	0	0	0	0	0
Hypoglycaemia	0	0	0	0	0	0	0	0	0	0	0	0	0	0	0	1	0	0	0	0	0
Hypothyroidism	0	0	0	0	0	0	0	0	0	0	0	0	0	0	0	1	0	0	0	0	0
Immune-mediated haemolytic anaemia (IMHA)	0	0	0	0	0	0	0	0	0	0	1	0	0	0	0	0	0	0	0	0	0
Inappropriate urination finding	0	1	0	0	0	0	0	0	0	0	0	0	0	0	0	0	0	0	0	0	0
Incontinence - faecal	0	0	0	0	1	0	0	0	0	0	0	0	0	0	0	0	0	0	0	0	0
Increased tracheal sensitivity present	0	0	0	0	0	0	0	0	0	0	0	0	1	0	0	0	0	0	0	0	0
Increased upper respiratory tract noise - stridor	0	0	0	0	0	0	0	0	0	0	0	0	0	0	0	0	0	0	0	0	0
Infectious canine tracheobronchitis (Kennel Cough)	0	0	0	0	0	0	0	0	0	0	0	1	1	0	0	0	0	0	0	0	0
Inflammatory bowel disease (IBD)	0	0	0	0	0	0	0	0	0	0	0	0	1	0	0	0	0	0	0	0	0
Interdigital cyst (dogs)	0	0	0	0	0	0	0	0	0	0	0	0	1	0	1	0	0	0	0	0	0
Intertrigo	0	0	1	0	0	0	0	0	0	0	0	0	1	0	0	0	0	0	0	0	0
Intervertebral disc disorder	0	0	0	0	1	0	0	0	0	0	0	0	0	0	0	0	0	0	0	0	0
Intoxication (poisoning)	0	0	0	0	0	0	0	0	0	0	0	0	0	1	0	0	0	1	0	0	0
Intoxication (poisoning) - rodenticide	0	0	0	0	0	0	0	0	0	0	0	0	0	1	0	0	0	0	0	0	0
Intoxication (poisoning) - theobromine/chocolate	0	0	0	0	0	0	0	0	0	1	0	0	0	1	0	0	0	1	0	0	0
Intoxication (poisoning) finding	0	0	0	0	0	0	0	0	0	0	0	0	0	1	0	0	0	0	0	0	0
Intoxication (poisoning), drug - acetaminophen (paracetamol)	0	0	0	0	0	0	0	0	0	1	0	0	0	1	0	0	0	0	0	0	0
Jaw finding	0	0	0	0	0	0	0	0	0	0	0	0	0	0	0	0	0	0	0	0	0
Keratitis - chronic superficial (pannus)	0	0	0	0	0	0	0	0	1	0	0	0	1	0	0	0	0	0	0	0	0
Keratoconjunctivitis sicca (KCS, Dry Eye)	0	0	0	0	0	0	0	0	0	0	1	0	1	0	0	0	0	0	0	0	0
Laceration finding	0	0	0	0	0	0	0	0	0	0	0	0	0	0	0	0	0	0	0	0	1
Lameness finding	0	0	0	0	0	0	0	0	0	0	0	0	0	0	0	0	0	0	0	0	0
Lethargy	0	0	0	0	0	0	0	0	0	0	0	0	0	0	0	0	0	0	0	0	0
Ligament injury	0	0	0	0	0	0	0	0	0	0	0	0	0	0	0	0	0	0	0	0	0
Lipoma	0	0	0	0	0	0	0	0	0	0	0	0	0	0	1	0	1	0	0	0	0
Lumbar spine (vertebral column) finding	0	0	0	0	0	0	0	0	0	0	0	0	0	0	0	0	0	0	0	0	0
Lymphoma finding	0	0	0	0	0	0	0	0	0	0	1	0	0	0	1	0	1	0	0	0	0
Malassezia dermatitis	0	0	0	0	0	0	0	0	0	0	0	1	1	0	0	0	0	0	0	0	0
Mammary discharge present	0	0	0	0	0	0	0	0	0	0	0	0	0	0	0	1	0	0	0	0	0
Mass lesion - abdominal	0	0	0	0	0	0	0	0	0	0	0	0	0	0	1	0	0	0	0	0	0
Mass lesion - cardiac (heart)	0	0	0	0	0	0	0	0	0	0	0	0	0	0	1	0	0	0	0	0	0
Mass lesion - ear (aural)	0	0	0	0	0	0	0	0	0	0	0	0	0	0	1	0	0	0	0	0	0
Mass lesion - eyelid	0	0	0	0	0	0	0	0	0	0	0	0	0	0	1	0	0	0	0	0	0
Mass lesion - facial, lip	0	0	0	0	0	0	0	0	0	0	0	0	0	0	1	0	0	0	0	0	0
Mass lesion - injection site reaction	0	0	0	0	0	0	0	0	0	0	0	0	0	0	1	0	0	0	0	0	0
Mass lesion - intra-ocular	0	0	0	0	0	0	0	0	0	0	0	0	0	0	1	0	0	0	0	0	0
Mass lesion - laryngeal	0	0	0	0	0	0	0	0	0	0	0	0	0	0	1	0	0	0	0	0	0
Mass lesion - limb, lower	0	0	0	0	0	0	0	0	0	1	0	0	0	0	1	0	0	0	0	0	0
Mass lesion - mammary	0	0	0	0	0	0	0	0	0	0	0	0	0	0	1	0	0	0	0	0	0
Mass lesion - neck (cervical)	0	0	0	0	0	0	0	0	0	0	0	0	0	0	1	0	0	0	0	0	0
Mass lesion - oral cavity (mouth)	0	0	0	0	0	0	0	0	0	0	0	0	0	0	1	0	0	0	0	0	0
Mass lesion - pulmonary (lung)	0	0	0	0	0	0	0	0	0	0	0	0	0	0	1	0	0	0	0	0	0
Mass lesion - salivary gland	0	0	0	0	0	0	0	0	0	0	0	0	0	0	1	0	0	0	0	0	0
Mass lesion - skin (cutaneous)	0	0	0	0	0	0	0	0	0	0	0	0	0	0	1	0	0	0	0	0	0
Mass lesion - thoracic (chest) wall	0	0	0	0	0	0	0	0	0	0	0	0	0	0	1	0	0	0	0	0	0
Mass lesion - vulval	0	0	0	0	0	0	0	0	0	0	0	0	0	0	1	0	0	0	0	0	0
Mass lesion finding	0	0	0	0	0	0	0	0	0	0	0	0	0	0	1	0	0	0	0	0	0
Mast cell tumour	0	0	0	0	0	0	0	0	0	0	0	0	0	0	1	0	1	0	0	0	0
Mastitis	0	0	0	0	0	0	0	0	0	0	0	1	1	0	0	0	0	0	0	0	0
Megaoesophagus, canine idiopathic	0	0	0	0	1	0	0	0	0	0	0	0	0	0	0	0	0	0	0	0	0
Meibomianitis	0	0	0	0	0	0	0	0	0	0	0	0	1	0	0	0	0	0	0	0	0
Melaena	0	0	0	0	0	0	0	0	0	0	0	0	1	0	0	0	0	0	0	0	0
Meningoencephalitis	0	0	0	0	0	0	0	0	0	0	0	0	1	0	0	0	0	0	0	0	0
Mentation altered - anxious/distressed	0	1	0	0	0	0	0	0	0	0	0	0	0	0	0	0	0	0	0	0	0
Mitral valve disorder	0	0	0	0	1	0	0	0	0	0	0	0	0	0	0	0	0	0	0	0	0
Musculoskeletal injury	0	0	0	0	0	0	0	0	0	0	0	0	0	0	0	0	0	0	0	0	1
Nail clip	0	0	0	0	0	0	0	0	0	0	0	0	0	0	0	0	0	0	0	0	0
Nasal (nose) disorder	0	0	0	0	0	0	0	0	0	0	0	0	0	0	0	0	0	0	0	0	0
Nematode (roundworm) infestation finding	0	0	0	0	0	0	0	0	0	0	0	0	0	0	0	0	0	0	1	0	0
Neoplasia	0	0	0	0	0	0	0	0	0	0	0	0	0	0	1	0	1	0	0	0	0
Neoplasm - brain	0	0	0	0	0	0	0	0	0	0	0	0	0	0	1	0	1	0	0	0	0
Neoplasm - nose, nasal cavity	0	0	0	0	0	0	0	0	0	0	0	0	0	0	1	0	1	0	0	0	0
Neoplasm - prostatic	0	0	0	0	0	0	0	0	0	0	0	0	0	0	1	0	1	0	0	0	0
Neoplasm - retrobulbar	0	0	0	0	0	0	0	0	0	0	0	0	0	0	1	0	1	0	0	0	0
Neoplasm - splenic	0	0	0	0	0	0	0	0	0	0	0	0	0	0	1	0	1	0	0	0	0
Neurological (nervous system) disorder	0	0	0	0	0	0	0	0	0	0	0	0	0	0	0	0	0	0	0	0	0
Neuromuscular disorder (unspecified)	0	0	0	0	0	0	0	0	0	0	0	0	0	0	0	0	0	0	0	0	0
Nuclear sclerosis	0	0	0	0	1	0	0	0	0	0	0	0	0	0	0	0	0	0	0	0	0
Obesity	0	0	0	0	0	0	0	0	0	0	0	0	0	0	0	0	0	1	0	0	0
Oesophagitis	0	0	0	0	0	0	0	0	0	0	0	0	1	0	0	0	0	0	0	0	0
Ophthalmic (eye) abnormality	0	0	0	0	0	0	0	0	0	0	0	0	0	0	0	0	0	0	0	0	0
Ophthalmic (eye) injury	0	0	0	0	0	0	0	0	0	0	0	0	0	0	0	0	0	0	0	0	1
Osteoarthritis (osteoarthrosis, degenerative joint disease (DJD))	0	0	0	0	1	0	0	0	0	0	0	0	1	0	0	0	0	0	0	0	0
Otitis externa	0	0	0	0	0	0	0	0	0	0	0	0	1	0	0	0	0	0	0	0	0
Otitis media	0	0	0	0	0	0	0	0	0	0	0	0	1	0	0	0	0	0	0	0	0
Overgrown nail(s)	0	0	0	0	1	0	0	0	0	0	0	0	0	0	0	0	0	0	0	0	0
Pain - abdominal	0	0	0	0	0	0	0	0	0	0	0	0	0	0	0	0	0	0	0	0	0
Pain - ophthalmic (eye)	0	0	0	0	0	0	0	0	0	0	0	0	0	0	0	0	0	0	0	0	0
Pain - spinal	0	0	0	0	0	0	0	0	0	0	0	0	0	0	0	0	0	0	0	0	0
Pain finding	0	0	0	0	0	0	0	0	0	0	0	0	0	0	0	0	0	0	0	0	0
Pancreatitis	0	0	0	0	0	0	0	0	0	0	0	1	1	0	0	0	0	0	0	0	0
Papilloma	0	0	0	0	0	0	0	0	0	0	0	0	0	0	1	0	1	0	0	0	0
Parasite infestation - (Neo)trombiculosis	0	0	0	0	0	0	0	0	0	0	0	0	0	0	0	0	0	0	1	0	0
Parasite infestation - Angiostrongylosis	0	0	0	0	0	0	0	0	0	0	0	0	0	0	0	0	0	0	1	0	0
Parasite infestation - Cestodes (tapeworms)	0	0	0	0	0	0	0	0	0	0	0	0	0	0	0	0	0	0	1	0	0
Parasite infestation - Cheyletiellosis	0	0	0	0	0	0	0	0	0	0	0	0	0	0	0	0	0	0	1	0	0
Parasite infestation - Demodicosis	0	0	0	0	0	0	0	0	1	0	1	0	0	0	0	0	0	0	1	0	0
Parasite infestation - Ehrlichiosis	0	0	0	0	0	0	0	0	0	0	0	0	0	0	0	0	0	0	1	0	0
Parasite infestation - fleas	0	0	0	0	0	0	0	0	0	0	0	0	0	0	0	0	0	0	1	0	0
Parasite infestation - Leishmaniasis	0	0	0	0	0	0	0	0	0	0	0	0	0	0	0	0	0	0	1	0	0
Parasite infestation - Otodectes cynotis	0	0	0	0	0	0	0	0	0	0	0	0	0	0	0	0	0	0	1	0	0
Parasite infestation - ticks	0	0	0	0	0	0	0	0	0	0	0	0	0	0	0	0	0	0	1	0	0
Parathyroid gland abnormal - other	0	0	0	0	0	0	0	0	0	0	0	0	0	0	0	0	0	0	0	0	0
Paresis/paralysis	0	0	0	0	0	0	0	0	0	0	0	0	0	0	0	0	0	0	0	0	0
Patellar luxation	0	0	1	0	0	0	0	0	1	0	0	0	0	0	0	0	0	0	0	0	0
Penile/prepuce disorder finding	0	0	0	0	0	0	0	0	0	0	0	0	0	0	0	0	0	0	0	0	0
Periodontal disease	0	0	0	0	0	0	0	0	0	0	0	0	0	0	0	0	0	0	0	0	0
Peritonitis	0	0	0	0	0	0	0	0	0	0	0	0	1	0	0	0	0	0	0	0	0
Pneumonia	0	0	0	0	0	0	0	0	0	0	0	1	1	0	0	0	0	0	0	0	0
Pododermatitis	0	0	0	0	0	0	0	0	0	0	0	0	1	0	0	0	0	0	0	0	0
Polycystic ovary(ies)	0	0	0	0	0	0	0	0	0	0	0	0	0	0	1	1	0	0	0	0	0
Polyuria/polydipsia	0	0	0	0	0	0	0	0	0	0	0	0	0	0	0	0	0	0	0	0	0
Post-operative complication	0	0	0	0	0	0	0	0	0	1	0	0	0	0	0	0	0	0	0	0	0
Post-operative complication - haemorrhage	0	0	0	0	0	0	0	1	0	1	0	0	0	0	0	0	0	0	0	0	0
Post-operative complication - wound infection	0	0	0	0	0	0	0	0	0	1	0	1	0	0	0	0	0	0	0	0	0
Post-operative complication - wound seroma	0	0	0	0	0	0	0	0	0	1	0	0	1	0	0	0	0	0	0	0	0
Pregnancy	0	0	0	0	0	0	0	0	0	0	0	0	0	0	0	0	0	0	0	0	0
Prolapsed third eyelid/nictitating membrane gland (Cherry eye) finding	0	0	0	0	0	0	0	0	1	0	0	0	0	0	0	0	0	0	0	0	0
Prostatic disorder	0	0	0	0	0	0	0	0	0	0	0	0	0	0	1	0	0	0	0	0	0
Pruritus	0	0	0	0	0	0	0	0	0	0	0	0	1	0	0	0	0	0	0	0	0
Pseudopregnancy (phantom pregnancy)	0	1	0	0	0	0	0	0	0	0	0	0	0	0	0	1	0	0	0	0	0
Pyoderma	0	0	0	0	0	0	0	0	0	0	0	1	0	0	0	0	0	0	0	0	0
Pyometra	0	0	0	0	0	0	0	0	0	0	0	1	1	0	0	0	0	0	0	0	0
Pyrexia of unknown origin (PUO)	0	0	0	0	0	0	0	0	0	0	0	0	1	0	0	0	0	0	0	1	0
Red eye	0	0	0	0	0	0	0	0	0	0	0	0	1	0	0	0	0	0	0	0	0
Renal (kidney) failure - acute	0	0	0	0	0	0	0	0	0	0	0	0	0	0	0	1	0	0	0	0	0
Renal (kidney) failure - chronic	0	0	0	0	0	0	0	0	0	0	0	0	0	0	0	1	0	0	0	0	0
Respiratory noise increased	0	0	0	0	0	0	0	0	0	0	0	0	0	0	0	0	0	0	0	0	0
Respiratory system disorder finding	0	0	0	0	0	0	0	0	0	0	0	0	0	0	0	0	0	0	0	0	0
Respiratory tract foreign body finding	0	0	0	0	0	0	1	0	0	0	0	0	0	0	0	0	0	0	0	0	0
Respiratory tract infection, lower (LRTI)	0	0	0	0	0	0	0	0	0	0	0	1	0	0	0	0	0	0	0	0	0
Respiratory tract infection, upper (URTI)	0	0	0	0	0	0	0	0	0	0	0	1	0	0	0	0	0	0	0	0	0
Retained deciduous tooth	0	0	1	0	0	0	0	0	1	0	0	0	0	0	0	0	0	0	0	0	0
Reverse sneezing	0	0	0	0	0	0	0	0	0	0	0	0	1	0	0	0	0	0	0	0	0
Rhinitis	0	0	0	0	0	0	0	0	0	0	0	0	1	0	0	0	0	0	0	0	0
Salivation - increased/drooling	0	0	0	0	0	0	0	0	0	0	0	0	1	0	0	0	0	0	0	0	0
Sarcoma	0	0	0	0	0	0	0	0	0	0	0	0	0	0	1	0	1	0	0	0	0
Sebaceous gland disorder finding	0	0	0	0	0	0	0	0	0	0	0	0	0	0	0	0	0	0	0	0	0
Seizure disorder	0	0	0	0	0	0	0	0	0	0	0	0	0	0	0	0	0	0	0	0	0
Skin (cutaneous) cyst	0	0	0	0	0	0	0	0	0	0	0	0	0	0	1	0	0	0	0	0	0
Skin disorder (unspecified)	0	0	0	0	0	0	0	0	0	0	0	0	0	0	0	0	0	0	0	0	0
Skin lesions	0	0	0	0	0	0	0	0	0	0	0	0	0	0	0	0	0	0	0	0	0
Sneezing	0	0	0	0	0	0	0	0	0	0	0	0	1	0	0	0	0	0	0	0	0
Spondylosis	0	0	0	0	1	0	0	0	0	0	0	0	0	0	0	0	0	0	0	0	0
Stertor (snoring)	0	0	0	0	0	0	0	0	0	0	0	0	0	0	0	0	0	0	0	0	0
Stick injury	0	0	0	0	0	0	0	0	0	0	0	0	0	0	0	0	0	0	0	0	1
Stiffness	0	0	0	0	1	0	0	0	0	0	0	0	1	0	0	0	0	0	0	0	0
Strabismus	0	0	0	0	0	0	0	0	0	0	0	0	0	0	0	0	0	0	0	0	0
Stridor	0	0	0	0	0	0	0	0	0	0	0	0	0	0	0	0	0	0	0	0	0
Thin	0	0	0	0	0	0	0	0	0	0	0	0	0	0	0	0	0	1	0	0	0
Tracheal collapse	0	0	1	0	1	0	0	0	1	0	0	0	0	0	0	0	0	0	0	0	0
Tracheobronchitis finding	0	0	0	0	0	0	0	0	0	0	0	0	1	0	0	0	0	0	0	0	0
Traumatic episode finding	0	0	0	0	0	0	0	0	0	0	0	0	0	0	0	0	0	0	0	0	1
Traumatic injury	0	0	0	0	0	0	0	0	0	0	0	0	0	0	0	0	0	0	0	0	1
Tremors/shaking/trembling	0	1	0	0	0	0	0	0	0	0	0	0	0	0	0	0	0	0	0	0	0
Trichiasis	0	0	1	0	0	0	0	0	1	0	0	0	0	0	0	0	0	0	0	0	0
Ulceration finding	0	0	0	0	0	0	0	0	0	0	0	0	1	0	0	0	0	0	0	0	0
Upper respiratory tract infection (URTI) finding	0	0	0	0	0	0	0	0	0	0	0	1	0	0	0	0	0	0	0	0	0
Upper respiratory tract noise increased finding	0	0	0	0	0	0	0	0	0	0	0	0	0	0	0	0	0	0	0	0	0
Urinary incontinence	0	0	0	0	1	0	0	0	0	0	0	0	0	0	0	0	0	0	0	0	0
Urinary tract infection (UTI)	0	0	0	0	0	0	0	0	0	0	0	1	0	0	0	0	0	0	0	0	0
Uveitis	0	0	0	0	0	0	0	0	0	0	0	0	1	0	0	0	0	0	0	0	0
Vaginitis	0	0	0	0	0	0	0	0	0	0	0	1	1	0	0	0	0	0	0	0	0
Vasculitis/vasculopathy	0	0	0	0	0	0	0	0	0	0	0	0	1	0	0	0	0	0	0	0	0
Vestibular disease	0	0	0	0	1	0	0	0	0	0	0	0	0	0	0	0	0	0	0	0	0
Viral infectious disorder finding	0	0	0	0	0	0	0	0	0	0	0	1	0	0	0	0	0	0	0	0	0
Vomiting	0	0	0	0	0	0	0	0	0	0	0	0	1	0	0	0	0	0	0	0	0
Vulval disorder	0	0	0	0	0	0	0	0	0	0	0	0	0	0	0	0	0	0	0	0	0
Weakness	0	0	0	0	0	0	0	0	0	0	0	0	0	0	0	1	0	0	0	0	0
Weight loss	0	0	0	0	0	0	0	0	0	0	0	0	0	0	0	0	0	1	0	0	0
Wound	0	0	0	0	0	0	0	0	0	0	0	0	0	0	0	0	0	0	0	0	1

## Sheet: BodyLocation 
Diagnosis-level precision	BL_Abdomen	BL_Anus/Perineum	BL_Head and neck	BL_Limb	BL_Pelvis	BL_Tail	BL_Thorax	BL_Vertebral column
Abdominal distension	1	0	0	0	0	0	0	0
Abdominal neoplasm finding	1	0	0	0	0	0	0	0
Abscess	0	0	0	0	0	0	0	0
Abscess - oral (mouth), dental (tooth)	0	0	1	0	0	0	0	0
Acne - Juvenile acne	0	0	1	0	0	0	0	0
Acral lick dermatitis (granuloma)	0	0	0	1	0	0	0	0
Acrochordon (Fibroepithelial polyp, Skin tag)	0	0	0	0	0	0	0	0
Acute respiratory distress syndrome (ARDS)	0	0	1	0	0	0	1	0
Addison's disease (primary hypoadrenocorticism)	1	0	0	0	0	0	0	0
Adverse reaction to drug	0	0	0	0	0	0	0	0
Adverse reaction to vaccination	0	0	0	0	0	0	0	0
Aggressive	0	0	0	0	0	0	0	0
Alopecia	0	0	0	0	0	0	0	0
Anaemia	0	0	0	0	0	0	0	0
Anal disorder finding	0	1	0	0	0	0	0	0
Anal sac impaction	0	1	0	0	0	0	0	0
Anal sac infection	0	1	0	0	0	0	0	0
Anaphylactoid reaction	0	0	0	0	0	0	0	0
Appetite decreased	0	0	0	0	0	0	0	0
Arthropathy (Joint disorder) finding	0	0	0	0	0	0	0	0
Ataxia finding	0	0	0	0	0	0	0	0
Aural (ear) haematoma	0	0	1	0	0	0	0	0
Avascular necrosis of the femoral head (Legg-CalvÃ©-Perthes disease)	0	0	0	1	0	0	0	0
Azotaemia	0	0	0	0	0	0	0	0
Behaviour disorder	0	0	0	0	0	0	0	0
Bite injury	0	0	0	0	0	0	0	0
Bite injury - dog bite	0	0	0	0	0	0	0	0
Blindness	0	0	1	0	0	0	0	0
Brachycephalic airway obstruction syndrome (BAOS)	0	0	1	0	0	0	0	0
Burn injury	0	0	0	0	0	0	0	0
Campylobacteriosis	1	0	0	0	0	0	0	0
Canine haemorrhagic gastroenteritis (HGE)	1	0	0	0	0	0	0	0
Cardiac dysrhythmia	0	0	0	0	0	0	1	0
Cataract	0	0	1	0	0	0	0	0
Claw injury (traumatic)	0	0	0	1	0	0	0	0
Claw/nail disorder	0	0	0	1	0	0	0	0
Colitis	1	0	0	0	0	0	0	0
Collapse/syncopal episodes	0	0	0	0	0	0	0	0
Conjunctivitis	0	0	1	0	0	0	0	0
Constipation	1	0	0	0	0	0	0	0
Corneal disorder finding	0	0	1	0	0	0	0	0
Coughing	0	0	1	0	0	0	1	0
Cruciate disease	0	0	0	1	0	0	0	0
Death - unknown cause	0	0	0	0	0	0	0	0
Defaecatory tenesmus	0	0	0	0	0	0	0	0
Dental (tooth) disease	0	0	1	0	0	0	0	0
Dermatitis	0	0	0	0	0	0	0	0
Dermatitis - pyotraumatic (acute moist)	0	0	0	0	0	0	0	0
Diabetes insipidus	0	0	1	0	0	0	0	0
Diabetes mellitus	1	0	0	0	0	0	0	0
Diarrhoea finding	1	0	0	0	0	0	0	0
Dietary indiscretion - foreign body ingestion	1	0	0	0	0	0	0	0
Discharge - nasal (nose)	0	0	1	0	0	0	0	0
Discharge - ocular (eye)	0	0	1	0	0	0	0	0
Distichiasis	0	0	1	0	0	0	0	0
Dyspnoea finding	0	0	0	0	0	0	1	0
Dystocia	1	0	0	0	0	0	0	0
Ear disorder	0	0	1	0	0	0	0	0
Enteritis	1	0	0	0	0	0	0	0
Enteropathy	1	0	0	0	0	0	0	0
Entropion	0	0	1	0	0	0	0	0
Epilepsy	0	0	1	0	0	0	0	0
Episcleritis	0	0	1	0	0	0	0	0
Epulis	0	0	1	0	0	0	0	0
Euthanasia	0	0	0	0	0	0	0	0
Food hypersensitivity	0	0	0	0	0	0	0	0
Foreign body	0	0	0	0	0	0	0	0
Foreign body - cutaneous (skin)	0	0	0	0	0	0	0	0
Foreign body - gastric (stomach)	1	0	0	0	0	0	0	0
Foreign body - intestinal, small	1	0	0	0	0	0	0	0
Foreign body - intra-ocular, corneal	0	0	1	0	0	0	0	0
Foreign body - limb	0	0	0	1	0	0	0	0
Foreign body - nasal (nose)	0	0	1	0	0	0	0	0
Foreign body - oesophageal	0	0	0	0	0	0	1	0
Foreign body - oral (mouth)	0	0	1	0	0	0	0	0
Foreign body, grass seed	0	0	0	0	0	0	0	0
Furunculosis	0	0	0	0	0	0	0	0
Gastric (stomach) ulceration	1	0	0	0	0	0	0	0
Gastritis	1	0	0	0	0	0	0	0
Gastroenteritis	1	0	0	0	0	0	0	0
Giardiasis	1	0	0	0	0	0	0	0
Granuloma finding	0	0	0	0	0	0	0	0
Granulomatous meningoencephalitis (GME)	0	0	1	0	0	0	0	0
Haematoma - other	0	0	0	0	0	0	0	0
Haematuria	1	0	0	0	0	0	0	0
Haircoat finding	0	0	0	0	0	0	0	0
Head tilt	0	0	1	0	0	0	0	0
Heart (cardiac) disease	0	0	0	0	0	0	1	0
Heart (cardiac) murmur	0	0	0	0	0	0	1	0
Hepatopathy (liver disorder)	1	0	0	0	0	0	0	0
Hernia - inguinal	1	0	0	0	0	0	0	0
Hernia - umbilical	1	0	0	0	0	0	0	0
Hernia finding	0	0	0	0	0	0	0	0
Hip dysplasia	0	0	0	1	1	0	0	0
Histiocytoma (cutaneous, skin)	0	0	0	0	0	0	0	0
Hymenoptera stings (bee, wasp)	0	0	0	0	0	0	0	0
Hyperadrenocorticism ("Cushing's")	1	0	0	0	0	0	0	0
Hypersensitivity (allergic) skin disorder	0	0	0	0	0	0	0	0
Hypersensitivity (allergic) skin disorder - atopic dermatitis	0	0	0	0	0	0	0	0
Hypersensitivity (allergic) skin disorder - flea bite hypersensitivity	0	0	0	0	0	0	0	0
Hypersensitivity (allergic) skin disorder - urticaria	0	0	0	0	0	0	0	0
Hypersensitivity disorder (allergy)	0	0	0	0	0	0	0	0
Hypocalcaemia - puerperal	0	0	0	0	0	0	0	0
Hypoglycaemia	0	0	0	0	0	0	0	0
Hypothyroidism	0	0	1	0	0	0	0	0
Immune-mediated haemolytic anaemia (IMHA)	0	0	0	0	0	0	0	0
Inappropriate urination finding	0	0	0	0	0	0	0	0
Incontinence - faecal	0	1	0	0	0	0	0	0
Increased tracheal sensitivity present	0	0	1	0	0	0	0	0
Increased upper respiratory tract noise - stridor	0	0	1	0	0	0	0	0
Infectious canine tracheobronchitis (Kennel Cough)	0	0	1	0	0	0	1	0
Inflammatory bowel disease (IBD)	1	0	0	0	0	0	0	0
Interdigital cyst (dogs)	0	0	0	1	0	0	0	0
Intertrigo	0	0	0	0	0	0	0	0
Intervertebral disc disorder	0	0	0	0	0	0	0	1
Intoxication (poisoning)	0	0	0	0	0	0	0	0
Intoxication (poisoning) - rodenticide	0	0	0	0	0	0	0	0
Intoxication (poisoning) - theobromine/chocolate	0	0	0	0	0	0	0	0
Intoxication (poisoning) finding	0	0	0	0	0	0	0	0
Intoxication (poisoning), drug - acetaminophen (paracetamol)	0	0	0	0	0	0	0	0
Jaw finding	0	0	1	0	0	0	0	0
Keratitis - chronic superficial (pannus)	0	0	1	0	0	0	0	0
Keratoconjunctivitis sicca (KCS, Dry Eye)	0	0	1	0	0	0	0	0
Laceration finding	0	0	0	0	0	0	0	0
Lameness finding	0	0	0	1	0	0	0	0
Lethargy	0	0	0	0	0	0	0	0
Ligament injury	0	0	0	1	0	0	0	0
Lipoma	0	0	0	0	0	0	0	0
Lumbar spine (vertebral column) finding	0	0	0	0	0	0	0	1
Lymphoma finding	0	0	0	0	0	0	0	0
Malassezia dermatitis	0	0	0	0	0	0	0	0
Mammary discharge present	1	0	0	0	0	0	0	0
Mass lesion - abdominal	1	0	0	0	0	0	0	0
Mass lesion - cardiac (heart)	0	0	0	0	0	0	1	0
Mass lesion - ear (aural)	0	0	1	0	0	0	0	0
Mass lesion - eyelid	0	0	1	0	0	0	0	0
Mass lesion - facial, lip	0	0	1	0	0	0	0	0
Mass lesion - injection site reaction	0	0	0	0	0	0	0	0
Mass lesion - intra-ocular	0	0	1	0	0	0	0	0
Mass lesion - laryngeal	0	0	1	0	0	0	0	0
Mass lesion - limb, lower	0	0	0	1	0	0	0	0
Mass lesion - mammary	1	0	0	0	0	0	0	0
Mass lesion - neck (cervical)	0	0	1	0	0	0	0	0
Mass lesion - oral cavity (mouth)	0	0	1	0	0	0	0	0
Mass lesion - pulmonary (lung)	0	0	0	0	0	0	1	0
Mass lesion - salivary gland	0	0	1	0	0	0	0	0
Mass lesion - skin (cutaneous)	0	0	0	0	0	0	0	0
Mass lesion - thoracic (chest) wall	0	0	0	0	0	0	1	0
Mass lesion - vulval	0	1	0	0	0	0	0	0
Mass lesion finding	0	0	0	0	0	0	0	0
Mast cell tumour	0	0	0	0	0	0	0	0
Mastitis	1	0	0	0	0	0	0	0
Megaoesophagus, canine idiopathic	0	0	0	0	0	0	1	0
Meibomianitis	0	0	1	0	0	0	0	0
Melaena	1	0	0	0	0	0	0	0
Meningoencephalitis	0	0	1	0	0	0	0	0
Mentation altered - anxious/distressed	0	0	0	0	0	0	0	0
Mitral valve disorder	0	0	0	0	0	0	1	0
Musculoskeletal injury	0	0	0	0	0	0	0	0
Nail clip	0	0	0	1	0	0	0	0
Nasal (nose) disorder	0	0	1	0	0	0	0	0
Nematode (roundworm) infestation finding	1	0	0	0	0	0	0	0
Neoplasia	0	0	0	0	0	0	0	0
Neoplasm - brain	0	0	1	0	0	0	0	0
Neoplasm - nose, nasal cavity	0	0	1	0	0	0	0	0
Neoplasm - prostatic	0	0	0	0	1	0	0	0
Neoplasm - retrobulbar	0	0	1	0	0	0	0	0
Neoplasm - splenic	1	0	0	0	0	0	0	0
Neurological (nervous system) disorder	0	0	0	0	0	0	0	0
Neuromuscular disorder (unspecified)	0	0	0	0	0	0	0	0
Nuclear sclerosis	0	0	1	0	0	0	0	0
Obesity	0	0	0	0	0	0	0	0
Oesophagitis	0	0	0	0	0	0	1	0
Ophthalmic (eye) abnormality	0	0	1	0	0	0	0	0
Ophthalmic (eye) injury	0	0	1	0	0	0	0	0
Osteoarthritis (osteoarthrosis, degenerative joint disease (DJD))	0	0	0	1	0	0	0	0
Otitis externa	0	0	1	0	0	0	0	0
Otitis media	0	0	1	0	0	0	0	0
Overgrown nail(s)	0	0	0	1	0	0	0	0
Pain - abdominal	1	0	0	0	0	0	0	0
Pain - ophthalmic (eye)	0	0	1	0	0	0	0	0
Pain - spinal	0	0	0	0	0	0	0	1
Pain finding	0	0	0	0	0	0	0	0
Pancreatitis	1	0	0	0	0	0	0	0
Papilloma	0	0	0	0	0	0	0	0
Parasite infestation - (Neo)trombiculosis	0	0	0	0	0	0	0	0
Parasite infestation - Angiostrongylosis	0	0	0	0	0	0	1	0
Parasite infestation - Cestodes (tapeworms)	1	0	0	0	0	0	0	0
Parasite infestation - Cheyletiellosis	0	0	0	0	0	0	0	0
Parasite infestation - Demodicosis	0	0	0	0	0	0	0	0
Parasite infestation - Ehrlichiosis	0	0	0	0	0	0	0	0
Parasite infestation - fleas	0	0	0	0	0	0	0	0
Parasite infestation - Leishmaniasis	0	0	0	0	0	0	0	0
Parasite infestation - Otodectes cynotis	0	0	1	0	0	0	0	0
Parasite infestation - ticks	0	0	0	0	0	0	0	0
Parathyroid gland abnormal - other	0	0	1	0	0	0	0	0
Paresis/paralysis	0	0	0	0	0	0	0	0
Patellar luxation	0	0	0	1	0	0	0	0
Penile/prepuce disorder finding	1	0	0	0	0	0	0	0
Periodontal disease	0	0	1	0	0	0	0	0
Peritonitis	1	0	0	0	0	0	0	0
Pneumonia	0	0	0	0	0	0	1	0
Pododermatitis	0	0	0	1	0	0	0	0
Polycystic ovary(ies)	1	0	0	0	0	0	0	0
Polyuria/polydipsia	0	0	0	0	0	0	0	0
Post-operative complication	0	0	0	0	0	0	0	0
Post-operative complication - haemorrhage	0	0	0	0	0	0	0	0
Post-operative complication - wound infection	0	0	0	0	0	0	0	0
Post-operative complication - wound seroma	0	0	0	0	0	0	0	0
Pregnancy	1	0	0	0	0	0	0	0
Prolapsed third eyelid/nictitating membrane gland (Cherry eye) finding	0	0	1	0	0	0	0	0
Prostatic disorder	0	0	0	0	1	0	0	0
Pruritus	0	0	0	0	0	0	0	0
Pseudopregnancy (phantom pregnancy)	0	0	0	0	0	0	0	0
Pyoderma	0	0	0	0	0	0	0	0
Pyometra	1	0	0	0	0	0	0	0
Pyrexia of unknown origin (PUO)	0	0	0	0	0	0	0	0
Red eye	0	0	1	0	0	0	0	0
Renal (kidney) failure - acute	1	0	0	0	0	0	0	0
Renal (kidney) failure - chronic	1	0	0	0	0	0	0	0
Respiratory noise increased	0	0	1	0	0	0	1	0
Respiratory system disorder finding	0	0	1	0	0	0	1	0
Respiratory tract foreign body finding	0	0	1	0	0	0	1	0
Respiratory tract infection, lower (LRTI)	0	0	0	0	0	0	1	0
Respiratory tract infection, upper (URTI)	0	0	1	0	0	0	1	0
Retained deciduous tooth	0	0	1	0	0	0	0	0
Reverse sneezing	0	0	1	0	0	0	0	0
Rhinitis	0	0	1	0	0	0	0	0
Salivation - increased/drooling	0	0	1	0	0	0	0	0
Sarcoma	0	0	0	0	0	0	0	0
Sebaceous gland disorder finding	0	0	0	0	0	0	0	0
Seizure disorder	0	0	1	0	0	0	0	0
Skin (cutaneous) cyst	0	0	0	0	0	0	0	0
Skin disorder (unspecified)	0	0	0	0	0	0	0	0
Skin lesions	0	0	0	0	0	0	0	0
Sneezing	0	0	1	0	0	0	0	0
Spondylosis	0	0	0	0	0	0	0	1
Stertor (snoring)	0	0	1	0	0	0	0	0
Stick injury	0	0	1	0	0	0	0	0
Stiffness	0	0	0	1	0	0	0	0
Strabismus	0	0	1	0	0	0	0	0
Stridor	0	0	1	0	0	0	1	0
Thin	0	0	0	0	0	0	0	0
Tracheal collapse	0	0	0	0	0	0	1	0
Tracheobronchitis finding	0	0	0	0	0	0	1	0
Traumatic episode finding	0	0	0	0	0	0	0	0
Traumatic injury	0	0	0	0	0	0	0	0
Tremors/shaking/trembling	0	0	0	0	0	0	0	0
Trichiasis	0	0	1	0	0	0	0	0
Ulceration finding	0	0	0	0	0	0	0	0
Upper respiratory tract infection (URTI) finding	0	0	1	0	0	0	1	0
Upper respiratory tract noise increased finding	0	0	1	0	0	0	1	0
Urinary incontinence	1	0	0	0	0	0	0	0
Urinary tract infection (UTI)	1	0	0	0	0	0	0	0
Uveitis	0	0	1	0	0	0	0	0
Vaginitis	0	0	0	0	1	0	0	0
Vasculitis/vasculopathy	0	0	0	0	0	0	0	0
Vestibular disease	0	0	1	0	0	0	0	0
Viral infectious disorder finding	0	0	0	0	0	0	0	0
Vomiting	1	0	0	0	0	0	0	0
Vulval disorder	0	1	0	0	0	0	0	0
Weakness	0	0	0	0	0	0	0	0
Weight loss	0	0	0	0	0	0	0	0
Wound	0	0	0	0	0	0	0	0
